# Supplementary material for: Controlling the Solubility, Release Rate and Permeation of Riluzole with Cyclodextrins
Source: Pharmaceutics. 2024 Jun 3;16(6):757. doi: 10.3390/pharmaceutics16060757 (PMC11206789; doi:10.3390/pharmaceutics16060757)
Supplement: Supplementary file 1 [file pharmaceutics-16-00757-s001.zip]

Archive with 1 entries (1 files):
- pharmaceutics-3032676-supplementary.pdf
